# Supplementary material for: Cytotoxicity, antimicrobial and antioxidant activities of mosses obtained from open habitats
Source: PLoS One. 2021 Sep 20;16(9):e0257479. doi: 10.1371/journal.pone.0257479 (PMC8452054; doi:10.1371/journal.pone.0257479)
Supplement: S1 Raw data — (XLSX) [file pone.0257479.s002.xlsx]

## Sheet: Arkusz1
ABTS	C. purpureus	D. pulvinatus	R. squarrosus	H. cupressiforme	T. muralis	T. vulgaris	R. officinalis	S. officinalis	M. piperita
Trolox equivalent [µM]	20.9913	11.687	5.72464	7.49855	7.94203	13.17	13.74	14.83	9.82
	20.9623	12.7159	7.15362	8.26087	7.88116	13.25	13.185	14.618	8.46
	20.9913	12.8058	6.32174	7.02029	8.15362	12.89	13.93	14.682	9.37
Mean	20.9816	12.4029	6.4	7.59324	7.99227	13.1033	13.6183	14.71	9.21667
SD	0.0167348	0.62165	0.7177	0.625686	0.143011	0.189033	0.387115	0.108738	0.692844
FRAP	C. purpureus	D. pulvinatus	R. squarrosus	H. cupressiforme	T. muralis	T. vulgaris	R. officinalis	S. officinalis	M. piperita
FeSO4 equivalent [µM]	786	539.209	411.54	482.11	480.727	1067	2064	1002	771
	775	549.08	416.956	475.536	468.089	1075	2078	1017	798
	753	559.912	406.903	469.356	456.985	1135	2086	997	796
Mean	771.333	549.4	411.8	475.667	468.6	1092.33	2076	1005.33	788.333
SD	16.803	10.3554	5.03147	6.37764	11.8793	37.1663	11.1355	10.4083	15.0444
TPC	C. purpureus	D. pulvinatus	R. squarrosus	H. cupressiforme	T. muralis	T. vulgaris	R. officinalis	S. officinalis	M. piperita
mg GAE/g FW	1.745	0.668	0.635	0.998	0.987	4.51	5.5	2.05	1.28
	1.681	0.766	0.653	1.028	1.093	5.02	5.38	2.35	1.55
	1.71	0.675	0.652	0.982	1.047	4.86	5.46	2.29	1.32
Mean	1.712	0.703	0.646667	1.00267	1.04233	4.79667	5.44667	2.23	1.38333
SD	0.0320468	0.0546717	0.010116	0.0233524	0.0531539	0.260832	0.061101	0.158745	0.145717
