# Supplementary material for: Cytotoxicity, antimicrobial and antioxidant activities of mosses obtained from open habitats
Source: PLoS One. 2021 Sep 20;16(9):e0257479. doi: 10.1371/journal.pone.0257479 (PMC8452054; doi:10.1371/journal.pone.0257479)
Supplement: S2 Raw data — (XLS) [file pone.0257479.s003.xls]

## Sheet: Arkusz4
	Survival rate (%)
		0	7.8	15.6	31.2	62.5	125	250	500	1000
	ekstrakt 1	100	142.1	127	127	118.2	115.3	116.1	82.9	52.5
	ekstrakt 2	100	97.9	95.9	94.3	90.6	101.5	85.1	80.5	45.2
	ekstrakt 3	100	114.1	109.8	114.4	119.9	98.8	91.9	74	43.3
	ekstrakt 4	100	106.5	106.3	112.7	134	113.7	56.3	5.4	2.5
	ekstrakt 5	100	87.6	97	88.9	71.2	64.4	34.2	2.4	6

## Sheet: Arkusz5
	Samples: concentration [µg/ml]								control	Blank
	1000	500	250	125	62.5	31.2	15.6	7.8	0	0		1000	500	250	125	62.5	31.2	15.6	7.8
extract 1	0.355	0.444	0.646	0.599	0.649	0.613	0.655	0.685	0.842	0.058		43.2	56.4	86.4	79.4	86.8	81.5	87.7	92.1
	0.337	0.486	0.639	0.645	0.616	0.68	0.623	0.768	0.641	0.063		40.6	62.7	85.3	86.2	81.9	91.4	82.9	104.4
	0.321	0.575	0.725	0.755	0.779	0.887	0.903	0.739	0.687	0.071		38.2	75.8	98.1	102.5	106.1	122.1	124.4	100.1
extract 2	0.285	0.518	0.478	0.604	0.573	0.612	0.606	0.642	0.686	0.06		32.8889	67.4074	61.4815	80.1481	75.5556	81.3333	80.4444	85.7778
	0.318	0.562	0.598	0.709	0.524	0.632	0.619	0.614	0.678	0.066		37.7778	73.9259	79.2593	95.7037	68.2963	84.2963	82.3704	81.6296
	0.38	0.521	0.606	0.636	0.683	0.601	0.648	0.651	0.812	0.065		46.963	67.8519	80.4444	84.8889	91.8519	79.7037	86.6667	87.1111
extract 3	0.295	0.494	0.561	0.58	0.695	0.707	0.672	0.668	0.887	0.051		34.3704	63.8519	73.7778	76.5926	93.6296	95.4074	90.2222	89.6296
	0.325	0.466	0.582	0.623	0.812	0.678	0.684	0.715	0.684	0.058		38.8148	59.7037	76.8889	82.963	110.963	91.1111	92	96.5926
	0.301	0.499	0.626	0.686	0.54	0.779	0.725	0.773	0.635	0.056		35.2593	64.5926	83.4074	92.2963	70.6667	106.074	98.0741	105.185
extract 4	0.073	0.077	0.323	0.613	0.73	0.585	0.627	0.586	0.887	0.061		1.48148	2.07407	38.5185	81.4815	98.8148	77.3333	83.5556	77.4815
	0.077	0.096	0.385	0.776	0.623	0.748	0.668	0.693	0.674	0.067		2.07407	4.88889	47.7037	105.63	82.963	101.481	89.6296	93.3333
	0.083	0.113	0.444	0.742	0.764	0.78	0.71	0.728	0.622	0.064		2.96296	7.40741	56.4444	100.593	103.852	106.222	95.8519	98.5185
extract 5	0.115	0.075	0.306	0.507	0.606	0.585	0.672	0.677	0.729	0.066		7.7037	1.77778	36	65.7778	80.4444	77.3333	90.2222	90.963
	0.106	0.088	0.315	0.476	0.554	0.616	0.691	0.676	0.746	0.068		6.37037	3.7037	37.3333	61.1852	72.7407	81.9259	93.037	90.8148
	0.111	0.093	0.313	0.596	0.562	0.785	0.729	0.721	0.862	0.071		7.11111	4.44444	37.037	78.963	73.9259	106.963	98.6667	97.4815
											Survival rate (%)		średnie
średnie	0.337667	0.501667	0.67	0.666333	0.681333	0.726667	0.727	0.730667	0.738133	0.0633571		40.6667	64.9667	89.9333	89.3667	91.6	98.3333	98.3333	98.8667
	0.327667	0.533667	0.560667	0.657	0.593333	0.615	0.624333	0.635667				39.2099	69.7284	73.7284	86.9136	78.5679	81.7778	83.1605	84.8395
	0.307	0.486333	0.589667	0.629667	0.682333	0.721333	0.693667	0.718667				36.1481	62.716	78.0247	83.9506	91.7531	97.5309	93.4321	97.1358
	0.0776667	0.0953333	0.384	0.710333	0.705667	0.704333	0.668333	0.669				2.17284	4.79012	47.5556	95.9012	95.2099	95.0123	89.679	89.7778
	0.110667	0.0853333	0.311333	0.526333	0.574	0.7	0.697333	0.691333				7.06173	3.30864	36.7901	68.642	75.7037	88.7407	93.9753	93.0864
Samples = cells + extract + MTT				A = absorbance						Blank = MTT			OD
Negative control = cells + MTT				Survival rate (%) = (As-Ab/Ac-Ab)x100								2.50067	9.89663	7.09389	11.8711	12.7941	21.1694	22.7016	6.24206
												7.14549	3.64195	10.6227	7.97298	12.0632	2.32833	3.18547	2.85866
												2.35178	2.63493	4.91426	7.8983	20.2136	7.70418	4.11717	7.79199
												0.745663	2.66804	8.96388	12.7393	10.9011	15.4929	6.1483	10.96
												0.668037	1.37653	0.700121	9.22849	4.14815	15.9471	4.2997	3.80696

## Sheet: Arkusz6
	Survival rate (%)											SD
		0	7.8	15.6	31.2	62.5	125	250	500	1000		7.8	15.6	31.2	62.5	125	250	500	1000
	T. muralis	100	98.8667	98.3333	98.3333	91.6	89.3667	89.9333	64.9667	40.6667	0	6.24206	22.7016	21.1694	12.7941	11.8711	7.09389	9.89663	2.50067
	H. cupressiforme	100	84.8395	83.1605	81.7778	78.5679	86.9	73.7284	69.7284	39.2099	0	2.85866	3.18547	2.32833	12.0632	8	10.6227	3.64195	7.14549
	C. purpureus	100	97.1358	93.4321	97.5309	91.7531	83.9506	78.0247	62.716	36.1481	0	7.79199	4.11717	7.70418	20.2136	7.8983	4.91426	2.63493	2.35178
	D. pulvinatus	100	89.7778	89.679	95.0123	95.2099	95.9012	47.5556	4.79012	2.17284	0	10.96	6.1483	15.4929	10.9011	12.7393	8.96388	2.66804	0.745663
	R. squarrosus	100	93.0864	93.9753	88.7407	75.7037	68.642	36.7901	3.30864	7.06173	0	3.80696	4.2997	15.9471	4.14815	9.22849	0.700121	1.37653	0.668037
